# Supplementary material for: Discovering metabolic disease gene interactions by correlated effects on cellular morphology
Source: Mol Metab. 2019 Mar 13;24:108–19. doi: 10.1016/j.molmet.2019.03.001 (PMC6531784; doi:10.1016/j.molmet.2019.03.001)
Supplement: Multimedia component 1 [file mmc1.csv]

	Gene	Trait	Fraction of alleles modified by best sgRNA
1	A1BG	Adipocyte function	NA
2	ADIPOQ	Adipocyte function	NA
3	AGPAT2	Lipodystrophy	0.85
4	AKT1	Insulin signaling	NA
5	AKT2	Lipodystrophy	NA
6	AKT3	Insulin signaling	NA
7	AMPD2	BMI/WHR	NA
8	ANK1	T2D	NA
9	BCL2	BMI/WHR	NA
10	BSCL2	Lipodystrophy	0.89
11	C12orf4	T2D	NA
12	CAV1	Lipodystrophy	NA
13	CBX3	BMI/WHR	NA
14	CCDC92	BMI/WHR	NA
15	CCND2	T2D	NA
16	CCNE2	T2D	NA
17	CCT2	Essential	NA
18	CCT3	Essential	NA
19	CCT4	Essential	NA
20	CCT5	Essential	NA
21	CCT6A	Essential	NA
22	CCT7	Essential	NA
23	CCT8	Essential	NA
24	CDK2AP1	T2D	NA
25	CEBPA	Adipocyte function	0.98
26	CEBPB	Adipocyte function	0.96
27	CIDEA	Adipocyte function	NA
28	CIDEC	Lipodystrophy	NA
29	CMIP	T2D	NA
30	COL4A3BP	BMI/WHR	0.92
31	DDX21	T2D	NA
32	DNAH10	BMI/WHR	NA
33	DNLZ	T2D	0.85
34	DPY19L4	T2D	NA
35	EHBP1	BMI/WHR	NA
36	ELOVL6	Adipocyte function	NA
37	EXOC6	T2D	NA
38	FAH	T2D	NA
39	FAM13A	BMI/WHR	NA
40	FASN	Adipocyte function	NA
41	FES	T2D	NA
42	FOSB	T2D	NA
43	FOXO1	Adipocyte function	NA
44	GLDN	BMI/WHR	NA
45	GNAI3	BMI/WHR	NA
46	GPBAR1	BMI/WHR	NA
47	HHEX	T2D	NA
48	HIST3H2A	T2D	NA
49	IDE	T2D	NA
50	IGF1	T2D	NA
51	IGF2	T2D	NA
52	IGF2BP2	T2D	NA
53	INSR	Insulin signaling	0.88
54	INTS8	T2D	NA
55	IRS1	Insulin signaling	NA
56	IRS2	Insulin signaling	NA
57	IRX3	Adipocyte function	NA
58	ITPR2	BMI/WHR	NA
59	JUND	BMI/WHR	NA
60	KAT8	BMI/WHR	NA
61	KIAA1683	BMI/WHR	NA
62	KIF11	T2D	NA
63	KLF14	T2D	NA
64	LEP	Adipocyte function	NA
65	LIPE	Adipocyte function	NA
66	LMNA	Lipodystrophy	NA
67	LYPLAL1	Fasting insulin	NA
68	MAP3K1	T2D	NA
69	MLXIPL	Adipocyte function	NA
70	NDUFAF6	T2D	NA
71	NRBP1	T2D	NA
72	NTAN1	BMI/WHR	NA
73	PCBP3	T2D	NA
74	PCK1	T2D	NA
75	PCOLCE2	T2D	NA
76	PDE2A	T2D	NA
77	PEPD	T2D	NA
78	PIK3C2A	Insulin signaling	NA
79	PIK3C2B	Insulin signaling	NA
80	PIK3C3	Insulin signaling	NA
81	PIK3CA	Insulin signaling	NA
82	PIK3CB	Insulin signaling	NA
83	PIK3CD	Insulin signaling	NA
84	PIK3R1	Insulin signaling	NA
85	PIK3R2	Insulin signaling	NA
86	PIK3R3	Insulin signaling	NA
87	PIK3R4	Insulin signaling	0.92
88	PIK3R6	Insulin signaling	NA
89	PLEKHA1	T2D	NA
90	PLEKHF2	T2D	NA
91	PLIN1	Lipodystrophy	0.72
92	PNPLA2	Adipocyte function	NA
93	POC5	BMI/WHR	NA
94	POM121C	BMI/WHR	NA
95	PPARG	Lipodystrophy	0.96
96	PPARGC1A	Adipocyte function	NA
97	PPIF	T2D	NA
98	PRDM16	Adipocyte function	NA
99	PTEN	Adipocyte function	0.94
100	PTRF	Lipodystrophy	NA
101	RBMS1	T2D	NA
102	RBP4	T2D	NA
103	RCCD1	T2D	NA
104	RHOU	T2D	NA
105	SDHAF4	BMI/WHR	NA
106	SETD9	T2D	NA
107	SLC2A4	Adipocyte function	NA
108	SLC7A10	T2D	NA
109	SNRPC	T2D	NA
110	SNX10	BMI/WHR	NA
111	SPRY2	T2D	NA
112	SRGN	T2D	NA
113	SRR	T2D	NA
114	SSPN	BMI/WHR	NA
115	SYN2	Fasting insulin	NA
116	TCP1	Essential	NA
117	TGFBR3	T2D	NA
118	THADA	T2D	NA
119	TIGAR	T2D	NA
120	TMEM18	T2D	NA
121	TNFAIP8	BMI/WHR	NA
122	TOM1	BMI/WHR	NA
123	TP53INP1	T2D	NA
124	TSPAN15	T2D	0.85
125	UCP1	Adipocyte function	NA
126	UHRF1BP1	T2D	NA
127	UQCC1	BMI/WHR	NA
128	USP37	BMI/WHR	0.87
129	VARS2	T2D	0.84
130	VEGFA	T2D	NA
131	ZCCHC24	T2D	NA
132	ZMIZ1	T2D	NA
133	ZNF664	BMI/WHR	NA
