# Supplementary material for: Discovering metabolic disease gene interactions by correlated effects on cellular morphology
Source: Mol Metab. 2019 Mar 13;24:108–19. doi: 10.1016/j.molmet.2019.03.001 (PMC6531784; doi:10.1016/j.molmet.2019.03.001)
Supplement: Multimedia component 2 [file mmc2.xls]

## Sheet: SupplementaryTable2
morphologic_feature	QC_filter	Z-score_BSCL2	Z-score_PLIN1	Z-score_CEBPA	Z-score_AGPAT2
cell...Cell.Alexa.488.Haralick.Contrast.2.px...Mean.per.Well	correlated	1.55469	1.85996	1.08779	0.748305
cell...Cell.Alexa.488.Haralick.Contrast.2.px...StdDev.per.Well	correlated	1.65875	2.06683	1.11866	1.24003
cell...Cell.Alexa.488.Haralick.Sum.Variance.2.px...Mean.per.Well	correlated	2.32974	2.63823	0.649697	0.865074
cell...Cell.Alexa.488.Haralick.Sum.Variance.2.px...StdDev.per.Well	correlated	2.86779	2.81065	0.753429	1.11394
cell...Cell.Alexa.488.SER.Bright.0.px...Mean.per.Well	correlated	-0.158881	-0.637652	-0.131725	-0.291651
cell...Cell.Alexa.488.SER.Bright.10.px...Mean.per.Well	correlated	0.192618	0.349401	0.376954	0.0523862
cell...Cell.Alexa.488.SER.Bright.10.px...StdDev.per.Well	correlated	0.87853	0.37144	0.833996	0.828146
cell...Cell.Alexa.488.SER.Dark.10.px...Mean.per.Well	correlated	0.350815	1.38913	0.144545	0.463494
cell...Cell.Alexa.488.SER.Dark.10.px...StdDev.per.Well	correlated	1.13773	1.19829	0.318594	0.888989
cell...Cell.Alexa.488.SER.Edge.0.px...Mean.per.Well	correlated	-0.465407	0.352021	0.0739404	-0.133293
cell...Cell.Alexa.488.SER.Edge.0.px...StdDev.per.Well	correlated	0.175006	0.115324	0.498826	0.928598
cell...Cell.Alexa.488.SER.Edge.10.px...Mean.per.Well	correlated	0.546764	1.00719	0.105384	0.312863
cell...Cell.Alexa.488.SER.Edge.10.px...StdDev.per.Well	correlated	1.42925	1.3613	0.264334	1.12828
cell...Cell.Alexa.488.SER.Hole.10.px...Mean.per.Well	correlated	-0.89812	0.404593	-0.218928	-0.130616
cell...Cell.Alexa.488.SER.Hole.10.px...StdDev.per.Well	correlated	-0.660292	0.406631	0.108977	0.221416
cell...Cell.Alexa.488.SER.Ridge.0.px...Mean.per.Well	correlated	-0.148801	-0.580552	-0.121545	-0.351255
cell...Cell.Alexa.488.SER.Ridge.0.px...StdDev.per.Well	correlated	-0.411233	0.339945	-0.498956	-0.0637381
cell...Cell.Alexa.488.SER.Ridge.10.px...Mean.per.Well	correlated	-0.0612173	0.0453937	0.270511	0.0692132
cell...Cell.Alexa.488.SER.Ridge.10.px...StdDev.per.Well	correlated	0.252392	-0.0140895	0.867276	0.928561
cell...Cell.Alexa.488.SER.Saddle.0.px...Mean.per.Well	correlated	-1.03638	0.393229	0.545957	-0.0647867
cell...Cell.Alexa.488.SER.Saddle.0.px...StdDev.per.Well	correlated	0.137276	0.755668	0.384262	0.880455
cell...Cell.Alexa.488.SER.Saddle.10.px...Mean.per.Well	correlated	1.33506	1.78409	0.504069	0.460331
cell...Cell.Alexa.488.SER.Saddle.10.px...StdDev.per.Well	correlated	2.73111	2.4366	0.488838	1.07533
cell...Cell.Alexa.488.SER.Spot.0.px...Mean.per.Well	correlated	-0.217866	-0.693908	-0.134353	-0.239301
cell...Cell.Alexa.488.SER.Valley.10.px...Mean.per.Well	correlated	0.502901	1.5681	0.167101	0.471776
cell...Cell.Alexa.488.SER.Valley.10.px...StdDev.per.Well	correlated	1.48662	1.43144	0.314496	0.910847
cell...Cytoplasm.Axial.Length.Ratio....Mean.per.Well	correlated	-0.307294	0.188431	-0.724776	-0.384425
cell...Cytoplasm.Brightfield.for.fat.SER.Bright.2.px...Mean.per.Well	correlated	-1.12497	-0.391181	-0.518008	-0.598548
cell...Cytoplasm.Brightfield.for.fat.SER.Bright.2.px...StdDev.per.Well	correlated	-1.07953	-0.650244	0.0178287	-0.148871
cell...Cytoplasm.Brightfield.for.fat.SER.Dark.2.px...Mean.per.Well	correlated	-1.12073	-0.333706	-0.567966	-0.691694
cell...Cytoplasm.Brightfield.for.fat.SER.Dark.2.px...StdDev.per.Well	correlated	-1.01538	-0.341082	-0.148872	-0.401206
cell...Cytoplasm.Brightfield.for.fat.SER.Edge.2.px...Mean.per.Well	correlated	-1.10402	-0.162914	-0.622604	-0.68275
cell...Cytoplasm.Brightfield.for.fat.SER.Edge.2.px...StdDev.per.Well	correlated	-0.820013	0.0512177	-0.146913	-0.413765
cell...Cytoplasm.Brightfield.for.fat.SER.Hole.2.px...Mean.per.Well	correlated	-1.12254	-0.47097	-0.619271	-0.676031
cell...Cytoplasm.Brightfield.for.fat.SER.Hole.2.px...StdDev.per.Well	correlated	-0.816398	-0.555741	0.0878562	-0.196154
cell...Cytoplasm.Brightfield.for.fat.SER.Ridge.2.px...Mean.per.Well	correlated	-1.05015	-0.271699	-0.488455	-0.594988
cell...Cytoplasm.Brightfield.for.fat.SER.Saddle.2.px...Mean.per.Well	correlated	-1.1752	-0.479726	-0.576916	-0.663838
cell...Cytoplasm.Brightfield.for.fat.SER.Saddle.2.px...StdDev.per.Well	correlated	-1.20006	-0.633253	-0.0498994	-0.339996
cell...Cytoplasm.Brightfield.for.fat.SER.Spot.2.px...Mean.per.Well	correlated	-1.17795	-0.511208	-0.539086	-0.593163
cell...Cytoplasm.Brightfield.for.fat.SER.Spot.2.px...StdDev.per.Well	correlated	-1.17552	-0.771246	-0.00952309	-0.102051
cell...Cytoplasm.Brightfield.for.fat.SER.Valley.2.px...Mean.per.Well	correlated	-1.11665	-0.318449	-0.557691	-0.691805
cell...Cytoplasm.Brightfield.for.fat.SER.Valley.2.px...StdDev.per.Well	correlated	-1.02725	-0.333325	-0.180523	-0.427484
cell...Cytoplasm.Brightfield.SER.Bright.2.px...Mean.per.Well	correlated	-0.968276	0.0143323	-0.360114	-0.573562
cell...Cytoplasm.Brightfield.SER.Bright.2.px...StdDev.per.Well	correlated	-0.552788	-0.0882988	-0.0341452	0.0970344
cell...Cytoplasm.Brightfield.SER.Dark.2.px...Mean.per.Well	correlated	-0.815748	0.0165251	-0.270003	-0.580436
cell...Cytoplasm.Brightfield.SER.Dark.2.px...StdDev.per.Well	correlated	-0.274703	0.189111	0.0192869	-0.0160364
cell...Cytoplasm.Brightfield.SER.Edge.2.px...Mean.per.Well	correlated	-0.807502	0.207434	-0.317583	-0.592925
cell...Cytoplasm.Brightfield.SER.Edge.2.px...StdDev.per.Well	correlated	-0.0961026	0.376578	0.036543	-0.0417185
cell...Cytoplasm.Brightfield.SER.Hole.2.px...Mean.per.Well	correlated	-0.869503	0.0356136	-0.0478517	-0.414231
cell...Cytoplasm.Brightfield.SER.Saddle.2.px...Mean.per.Well	correlated	-0.973897	-0.191998	-0.35751	-0.544491
cell...Cytoplasm.Brightfield.SER.Saddle.2.px...StdDev.per.Well	correlated	-0.878093	-0.46655	-0.00459007	0.0673644
cell...Cytoplasm.Brightfield.SER.Spot.2.px...Mean.per.Well	correlated	-1.05212	-0.307412	-0.576317	-0.568091
cell...Cytoplasm.Brightfield.SER.Spot.2.px...StdDev.per.Well	correlated	-0.879122	-0.270143	-0.251035	-0.168698
cell...Cytoplasm.Brightfield.SER.Valley.2.px...Mean.per.Well	correlated	-0.781153	-0.00767102	-0.36967	-0.598764
cell...Cytoplasm.Profile.1.5....StdDev.per.Well	correlated	-0.78627	-0.494971	-0.58654	-0.164529
cell...Cytoplasm.Profile.5.5....Mean.per.Well	correlated	-0.656447	-0.603694	-0.12479	-0.259593
cell...Cytoplasm.Profile.5.5....StdDev.per.Well	correlated	-0.785422	0.0126831	-0.828153	-0.567427
cell...Cytoplasm.Radial.Mean....Mean.per.Well	correlated	-0.126123	-0.306998	-0.202598	-0.194889
cell...Cytoplasm.Radial.Mean....StdDev.per.Well	correlated	-0.0694968	-0.24339	-0.273688	-0.237803
cell...Cytoplasm.Symmetry.02....StdDev.per.Well	correlated	0.263048	-0.0272369	0.266134	0.334835
cell...Cytoplasm.Symmetry.12....Mean.per.Well	correlated	0.317007	-0.143019	0.688806	0.352902
cell...Cytoplasm.Symmetry.12....StdDev.per.Well	correlated	0.275507	-0.0768179	0.236398	0.379553
cell...Cytoplasm.Symmetry.14....Mean.per.Well	correlated	0.214848	-0.109991	0.675572	0.314326
cell...Cytoplasm.Symmetry.14....StdDev.per.Well	correlated	0.19044	-0.189198	0.681325	0.383034
cell...Cytoplasm.Symmetry.15....Mean.per.Well	correlated	0.432417	0.319675	0.295989	0.189554
cell...Cytoplasm.Threshold.Compactness.50.....Mean.per.Well	correlated	1.12691	0.390828	0.424636	0.631916
cell...Intensity.Cell.Alexa.488.CV.......Mean.per.Well	correlated	1.3458	1.5736	0.642679	0.612941
cell...Intensity.Cell.Alexa.488.Mean...Mean.per.Well	correlated	-0.541594	0.225816	-0.494855	-0.15699
cell...Intensity.Cell.Alexa.488.Mean...StdDev.per.Well	correlated	-0.131099	0.616114	-0.0456085	0.275044
cell...Intensity.Nucleus.DAPI.Maximum...Mean.per.Well	correlated	-0.250581	-0.156869	-0.14401	-0.135836
cell...Intensity.Nucleus.DAPI.Mean...Mean.per.Well	correlated	-0.233575	-0.154335	-0.133894	-0.142455
cell...Nucleus.Area..Âµm.....Mean.per.Well	correlated	-0.0255441	-0.0270547	-0.0314222	-0.0299498
cell...Nucleus.Roundness...Mean.per.Well	correlated	-0.285876	-0.302284	0.494334	0.366937
cell...Number.of.Spots..2....Mean.per.Well	correlated	-1.20156	-0.730327	-0.594065	-0.667839
cell...Number.of.Spots..2....StdDev.per.Well	correlated	-1.34186	-1.02104	-0.43348	-0.212292
cell...Number.of.Spots.per.Area.of.Cell...Mean.per.Well	correlated	-0.989645	-0.621243	-0.536665	-0.460537
cell...Number.of.Spots.per.Area.of.Cell...StdDev.per.Well	correlated	-0.937617	-0.765047	-0.440317	-0.288356
cell...Number.of.Spots.per.Area.of.Cell..2....StdDev.per.Well	correlated	-1.20202	-0.769758	-0.3811	-0.363054
cell...Relative.Spot.Intensity...Mean.per.Well	correlated	1.28407	1.63872	1.00469	0.570854
cell...Relative.Spot.Intensity..2....Mean.per.Well	correlated	-0.500971	-0.187322	0.0617394	-0.141345
cell...Spots.Alexa.488.SER.Bright.2.px...Mean.per.Well	correlated	0.836221	1.34	1.07167	0.623667
cell...Spots.Alexa.488.SER.Bright.2.px...StdDev.per.Well	correlated	1.03409	1.59186	1.11139	1.09428
cell...Spots.Alexa.488.SER.Dark.2.px...Mean.per.Well	correlated	-0.219258	0.559589	0.0723269	0.119892
cell...Spots.Alexa.488.SER.Dark.2.px...StdDev.per.Well	correlated	0.820037	1.11533	0.65116	0.929729
cell...Spots.Alexa.488.SER.Edge.2.px...Mean.per.Well	correlated	0.690633	1.07593	0.625777	0.322544
cell...Spots.Alexa.488.SER.Ridge.2.px...Mean.per.Well	correlated	0.540801	0.98091	0.972612	0.60998
cell...Spots.Alexa.488.SER.Ridge.2.px...StdDev.per.Well	correlated	0.696713	0.634835	1.07692	1.11818
cell...Spots.Alexa.488.SER.Saddle.2.px...Mean.per.Well	correlated	-0.0748756	0.52191	0.454086	0.146457
cell...Spots.Alexa.488.SER.Saddle.2.px...StdDev.per.Well	correlated	0.888631	0.772685	0.623815	1.08258
cell...Spots.Alexa.488.SER.Spot.2.px...Mean.per.Well	correlated	1.21666	1.95111	1.00596	0.59069
cell...Spots.Alexa.488.SER.Valley.2.px...Mean.per.Well	correlated	-0.0914848	0.665596	0.128842	0.182125
cell...Spots.Area..Âµm.....Max.per.Well	correlated	-0.427471	-0.163099	-0.194393	-0.239594
cell...Spots.Area..Âµm.....Mean.per.Well	correlated	-0.989951	-0.622625	-0.532875	-0.464694
cell...Spots.Area..Âµm.....Sum.per.Well	correlated	-1.02646	-0.122993	-0.303778	-0.483989
cell...Total.Spot.Area...Mean.per.Well	correlated	-0.989645	-0.621243	-0.536665	-0.460537
cell...Total.Spot.Area...StdDev.per.Well	correlated	-0.937617	-0.765047	-0.440317	-0.288356
cell...Total.Spot.Area..2....Mean.per.Well	correlated	-1.17799	-0.558508	-0.667383	-0.720052
cell...Total.Spot.Area..2....StdDev.per.Well	correlated	-1.20202	-0.769758	-0.3811	-0.363054
Fat.Cell...Cell.Alexa.488.Haralick.Contrast.2.px...Mean.per.Well	correlated	1.59362	2.16905	0.82641	1.07312
Fat.Cell...Cell.Alexa.488.Haralick.Correlation.2.px...Mean.per.Well	correlated	0.289728	0.511403	0.241797	0.220576
Fat.Cell...Cell.Alexa.488.Haralick.Homogeneity.2.px...Mean.per.Well	correlated	1.66956	1.03413	0.524848	0.796986
Fat.Cell...Cell.Alexa.488.Haralick.Sum.Variance.2.px...Mean.per.Well	correlated	2.95338	3.34805	0.72105	1.11841
Fat.Cell...Cell.Alexa.488.Haralick.Sum.Variance.2.px...StdDev.per.Well	correlated	2.69705	2.6865	0.704656	1.03918
Fat.Cell...Cell.Alexa.488.SER.Bright.0.px...Mean.per.Well	correlated	-0.292339	-0.593612	-0.053942	-0.268645
Fat.Cell...Cell.Alexa.488.SER.Bright.0.px...StdDev.per.Well	correlated	0.203817	0.722803	0.0679661	0.393495
Fat.Cell...Cell.Alexa.488.SER.Bright.10.px...Mean.per.Well	correlated	0.347455	0.326559	0.531239	0.241944
Fat.Cell...Cell.Alexa.488.SER.Dark.0.px...StdDev.per.Well	correlated	-0.0602895	0.186127	0.247884	0.486619
Fat.Cell...Cell.Alexa.488.SER.Dark.10.px...Mean.per.Well	correlated	0.448716	1.69645	0.320156	0.621221
Fat.Cell...Cell.Alexa.488.SER.Dark.10.px...StdDev.per.Well	correlated	1.30097	1.43284	0.432956	1.05958
Fat.Cell...Cell.Alexa.488.SER.Edge.0.px...Mean.per.Well	correlated	-0.526203	0.33787	0.329275	0.0326028
Fat.Cell...Cell.Alexa.488.SER.Edge.0.px...StdDev.per.Well	correlated	0.547351	-0.0917623	0.63916	1.11906
Fat.Cell...Cell.Alexa.488.SER.Edge.10.px...Mean.per.Well	correlated	0.430439	1.09829	0.293508	0.396698
Fat.Cell...Cell.Alexa.488.SER.Edge.10.px...StdDev.per.Well	correlated	1.58171	1.1691	0.290632	1.23994
Fat.Cell...Cell.Alexa.488.SER.Hole.0.px...Mean.per.Well	correlated	-0.169282	-0.735441	-0.0841989	-0.281217
Fat.Cell...Cell.Alexa.488.SER.Hole.10.px...Mean.per.Well	correlated	-0.976654	0.394842	-0.00172985	0.0772603
Fat.Cell...Cell.Alexa.488.SER.Ridge.0.px...Mean.per.Well	correlated	-0.143708	-0.550438	-0.0197854	-0.287206
Fat.Cell...Cell.Alexa.488.SER.Ridge.0.px...StdDev.per.Well	correlated	0.109136	0.749773	0.0271717	0.412232
Fat.Cell...Cell.Alexa.488.SER.Ridge.10.px...Mean.per.Well	correlated	0.0248534	-0.0229372	0.466634	0.278739
Fat.Cell...Cell.Alexa.488.SER.Ridge.10.px...StdDev.per.Well	correlated	0.397891	0.0447007	1.05672	1.30182
Fat.Cell...Cell.Alexa.488.SER.Saddle.0.px...Mean.per.Well	correlated	-1.13286	0.356229	0.631546	0.309925
Fat.Cell...Cell.Alexa.488.SER.Saddle.10.px...Mean.per.Well	correlated	1.6436	2.26718	0.519805	0.55099
Fat.Cell...Cell.Alexa.488.SER.Saddle.10.px...StdDev.per.Well	correlated	2.91329	2.15964	0.558209	1.03402
Fat.Cell...Cell.Alexa.488.SER.Spot.0.px...Mean.per.Well	correlated	-0.353522	-0.637376	-0.0968322	-0.220979
Fat.Cell...Cell.Alexa.488.SER.Spot.0.px...StdDev.per.Well	correlated	0.312084	0.650361	0.18693	0.40388
Fat.Cell...Cell.Alexa.488.SER.Spot.10.px...Mean.per.Well	correlated	0.751773	0.897826	0.587845	0.284597
Fat.Cell...Cell.Alexa.488.SER.Spot.10.px...StdDev.per.Well	correlated	1.39158	0.707015	0.755514	0.655292
Fat.Cell...Cell.Alexa.488.SER.Valley.0.px...Mean.per.Well	correlated	-0.778644	0.341563	0.500388	0.0945602
Fat.Cell...Cell.Alexa.488.SER.Valley.0.px...StdDev.per.Well	correlated	0.143197	0.358281	0.590917	0.910103
Fat.Cell...Cell.Alexa.488.SER.Valley.10.px...Mean.per.Well	correlated	0.820573	1.96247	0.319867	0.725972
Fat.Cell...Cell.Alexa.488.SER.Valley.10.px...StdDev.per.Well	correlated	1.82926	1.62183	0.398881	1.05224
Fat.Cell...Cytoplasm.Axial.Length.Ratio....Mean.per.Well	correlated	-0.241412	0.205452	-0.828652	-0.307017
Fat.Cell...Cytoplasm.Axial.Length.Ratio....StdDev.per.Well	correlated	0.25864	-0.120275	0.290509	0.260881
Fat.Cell...Cytoplasm.Axial.Small.Length....Mean.per.Well	correlated	-0.257679	-0.354926	-0.346105	-0.322975
Fat.Cell...Cytoplasm.Axial.Small.Length....StdDev.per.Well	correlated	-0.13798	-0.226239	-0.302983	-0.26548
Fat.Cell...Cytoplasm.Brightfield.for.fat.SER.Bright.2.px...Mean.per.Well	correlated	-1.21351	-0.470746	-0.516063	-0.540109
Fat.Cell...Cytoplasm.Brightfield.for.fat.SER.Bright.2.px...StdDev.per.Well	correlated	-1.02602	-0.672619	0.320266	0.170785
Fat.Cell...Cytoplasm.Brightfield.for.fat.SER.Dark.2.px...Mean.per.Well	correlated	-1.17412	-0.317007	-0.587475	-0.616821
Fat.Cell...Cytoplasm.Brightfield.for.fat.SER.Dark.2.px...StdDev.per.Well	correlated	-0.762138	-0.333627	0.15507	-0.106784
Fat.Cell...Cytoplasm.Brightfield.for.fat.SER.Edge.2.px...Mean.per.Well	correlated	-1.10792	-0.0893961	-0.587882	-0.587433
Fat.Cell...Cytoplasm.Brightfield.for.fat.SER.Edge.2.px...StdDev.per.Well	correlated	-0.375754	0.111788	0.17488	-0.0728962
Fat.Cell...Cytoplasm.Brightfield.for.fat.SER.Hole.2.px...Mean.per.Well	correlated	-1.2262	-0.500177	-0.613273	-0.564005
Fat.Cell...Cytoplasm.Brightfield.for.fat.SER.Hole.2.px...StdDev.per.Well	correlated	-0.625453	-0.495303	0.410668	0.23391
Fat.Cell...Cytoplasm.Brightfield.for.fat.SER.Ridge.2.px...Mean.per.Well	correlated	-1.10343	-0.259314	-0.456743	-0.521402
Fat.Cell...Cytoplasm.Brightfield.for.fat.SER.Saddle.2.px...Mean.per.Well	correlated	-1.28874	-0.564207	-0.593328	-0.624509
Fat.Cell...Cytoplasm.Brightfield.for.fat.SER.Saddle.2.px...StdDev.per.Well	correlated	-1.15545	-0.726378	0.231828	-0.160666
Fat.Cell...Cytoplasm.Brightfield.for.fat.SER.Spot.2.px...Mean.per.Well	correlated	-1.32151	-0.656572	-0.569326	-0.544631
Fat.Cell...Cytoplasm.Brightfield.for.fat.SER.Spot.2.px...StdDev.per.Well	correlated	-1.26513	-0.898169	0.273283	0.0271124
Fat.Cell...Cytoplasm.Brightfield.for.fat.SER.Valley.2.px...Mean.per.Well	correlated	-1.16597	-0.304665	-0.58229	-0.622002
Fat.Cell...Cytoplasm.Brightfield.for.fat.SER.Valley.2.px...StdDev.per.Well	correlated	-0.764476	-0.340214	0.131867	-0.186732
Fat.Cell...Cytoplasm.Brightfield.SER.Bright.2.px...Mean.per.Well	correlated	-0.923582	0.0928183	-0.32644	-0.403393
Fat.Cell...Cytoplasm.Brightfield.SER.Bright.2.px...StdDev.per.Well	correlated	0.020587	0.0913863	0.214568	0.584235
Fat.Cell...Cytoplasm.Brightfield.SER.Dark.2.px...Mean.per.Well	correlated	-0.843791	0.112398	-0.265211	-0.451949
Fat.Cell...Cytoplasm.Brightfield.SER.Dark.2.px...StdDev.per.Well	correlated	-0.0115032	0.379071	0.0466187	0.278536
Fat.Cell...Cytoplasm.Brightfield.SER.Edge.2.px...Mean.per.Well	correlated	-0.748363	0.29996	-0.210601	-0.438115
Fat.Cell...Cytoplasm.Brightfield.SER.Hole.2.px...Mean.per.Well	correlated	-0.952754	0.0110843	-0.0420185	-0.281878
Fat.Cell...Cytoplasm.Brightfield.SER.Ridge.2.px...Mean.per.Well	correlated	-0.82	0.318675	-0.157994	-0.308233
Fat.Cell...Cytoplasm.Brightfield.SER.Saddle.2.px...Mean.per.Well	correlated	-1.02748	-0.148893	-0.389948	-0.449929
Fat.Cell...Cytoplasm.Brightfield.SER.Saddle.2.px...StdDev.per.Well	correlated	-0.654676	-0.501003	0.181329	0.277698
Fat.Cell...Cytoplasm.Brightfield.SER.Spot.2.px...Mean.per.Well	correlated	-1.07942	-0.29377	-0.589866	-0.513755
Fat.Cell...Cytoplasm.Brightfield.SER.Spot.2.px...StdDev.per.Well	correlated	-0.64326	-0.261208	-0.119708	-0.0726955
Fat.Cell...Cytoplasm.Brightfield.SER.Valley.2.px...Mean.per.Well	correlated	-0.775852	0.109263	-0.363604	-0.485612
Fat.Cell...Cytoplasm.Brightfield.SER.Valley.2.px...StdDev.per.Well	correlated	0.0730791	0.537185	-0.152535	-0.103418
Fat.Cell...Cytoplasm.Profile.1.5....Mean.per.Well	correlated	-0.684811	-0.347826	-0.52505	-0.495498
Fat.Cell...Cytoplasm.Profile.2.5....Mean.per.Well	correlated	1.14107	0.678441	0.278033	0.521344
Fat.Cell...Cytoplasm.Profile.4.5....Mean.per.Well	correlated	-1.22067	-0.990095	-0.00228139	-0.277881
Fat.Cell...Cytoplasm.Profile.5.5....Mean.per.Well	correlated	-1.04905	-0.912004	-0.136256	-0.372557
Fat.Cell...Cytoplasm.Profile.5.5....StdDev.per.Well	correlated	-0.717349	0.126139	-0.792956	-0.431608
Fat.Cell...Cytoplasm.Radial.Mean....Mean.per.Well	correlated	-0.178872	-0.407029	-0.271244	-0.295505
Fat.Cell...Cytoplasm.Symmetry.03....StdDev.per.Well	correlated	0.46882	0.639852	0.108263	0.0996333
Fat.Cell...Cytoplasm.Symmetry.05....Mean.per.Well	correlated	0.651058	0.655044	0.489802	0.291009
Fat.Cell...Cytoplasm.Symmetry.05....StdDev.per.Well	correlated	0.917592	0.49352	0.46697	0.343133
Fat.Cell...Cytoplasm.Symmetry.12....Mean.per.Well	correlated	0.260507	-0.128459	0.801444	0.312141
Fat.Cell...Cytoplasm.Symmetry.12....StdDev.per.Well	correlated	0.317222	-0.103305	0.366838	0.233762
Fat.Cell...Cytoplasm.Symmetry.14....Mean.per.Well	correlated	0.256576	-0.0973297	0.771875	0.310429
Fat.Cell...Cytoplasm.Symmetry.14....StdDev.per.Well	correlated	0.652412	-0.18275	0.984224	0.287578
Fat.Cell...Cytoplasm.Threshold.Compactness.50.....Mean.per.Well	correlated	1.19761	0.383096	0.428982	0.426755
Fat.Cell...Intensity.Cell.Alexa.488.CV.......Mean.per.Well	correlated	1.507	2.10372	0.657929	0.804598
Fat.Cell...Intensity.Cell.Alexa.488.CV.......StdDev.per.Well	correlated	1.91655	1.35154	0.357746	1.04626
Fat.Cell...Intensity.Cell.Alexa.488.Mean...Mean.per.Well	correlated	-0.542039	0.333054	-0.380039	-0.12275
Fat.Cell...Intensity.Cell.Alexa.488.Mean...StdDev.per.Well	correlated	0.167005	0.743013	0.149305	0.397332
Fat.Cell...Intensity.Nucleus.DAPI.Maximum...Mean.per.Well	correlated	-0.246086	-0.0688606	-0.0371139	-0.0207199
Fat.Cell...Intensity.Nucleus.DAPI.Mean...Mean.per.Well	correlated	-0.22847	-0.0863002	-0.056907	-0.0610927
Fat.Cell...Nucleus.Area..Âµm.....Mean.per.Well	correlated	-0.0298664	-0.0326545	-0.0385108	-0.0370161
Fat.Cell...Nucleus.Area..Âµm.....StdDev.per.Well	correlated	-0.0221845	-0.0193291	-0.0655672	-0.0656412
Fat.Cell...Number.of.Objects	correlated	-0.564618	0.438616	-0.0724012	-0.200583
Fat.Cell...Number.of.Spots..2....Mean.per.Well	correlated	-1.43683	-0.88833	-0.595951	-0.644145
Fat.Cell...Number.of.Spots..2....StdDev.per.Well	correlated	-1.44909	-1.00168	-0.387609	-0.130595
Fat.Cell...Number.of.Spots.per.Area.of.Cell...Mean.per.Well	correlated	-1.23468	-0.792764	-0.630818	-0.587008
Fat.Cell...Number.of.Spots.per.Area.of.Cell...StdDev.per.Well	correlated	-1.05543	-0.867297	-0.462036	-0.388199
Fat.Cell...Relative.Spot.Intensity...Mean.per.Well	correlated	1.31289	1.68607	0.780504	0.647848
Fat.Cell...Relative.Spot.Intensity...StdDev.per.Well	correlated	2.90052	3.15549	1.21474	0.979579
Fat.Cell...Spots.Alexa.488.SER.Bright.2.px...Mean.per.Well	correlated	0.772694	1.34901	0.815085	0.654486
Fat.Cell...Spots.Alexa.488.SER.Bright.2.px...StdDev.per.Well	correlated	1.07016	1.81139	1.06162	1.04904
Fat.Cell...Spots.Alexa.488.SER.Dark.2.px...Mean.per.Well	correlated	-0.282862	0.444756	0.272449	0.187696
Fat.Cell...Spots.Alexa.488.SER.Dark.2.px...StdDev.per.Well	correlated	1.30059	1.27728	1.02251	1.04159
Fat.Cell...Spots.Alexa.488.SER.Edge.2.px...Mean.per.Well	correlated	0.56681	1.0837	0.606706	0.463138
Fat.Cell...Spots.Alexa.488.SER.Hole.2.px...Mean.per.Well	correlated	-1.5034	-0.851883	-0.463651	-0.300273
Fat.Cell...Spots.Alexa.488.SER.Ridge.2.px...Mean.per.Well	correlated	0.497846	0.947098	0.848566	0.599923
Fat.Cell...Spots.Alexa.488.SER.Ridge.2.px...StdDev.per.Well	correlated	0.772112	0.85722	1.18479	0.907021
Fat.Cell...Spots.Alexa.488.SER.Saddle.2.px...Mean.per.Well	correlated	-0.269962	0.336612	0.504688	0.311192
Fat.Cell...Spots.Alexa.488.SER.Saddle.2.px...StdDev.per.Well	correlated	1.1307	1.0016	0.346169	1.04321
Fat.Cell...Spots.Alexa.488.SER.Spot.2.px...Mean.per.Well	correlated	1.12389	1.95459	0.728242	0.678721
Fat.Cell...Spots.Alexa.488.SER.Valley.2.px...Mean.per.Well	correlated	-0.137607	0.623381	0.3149	0.229193
Fat.Cell...Spots.Alexa.488.SER.Valley.2.px...StdDev.per.Well	correlated	1.54545	1.48412	1.07585	1.05633
Fat.Cell...Spots.Area..Âµm.....Mean.per.Well	correlated	-1.22663	-0.793951	-0.624033	-0.587163
Fat.Cell...Spots.Area..Âµm.....Sum.per.Well	correlated	-1.01694	-0.180645	-0.359659	-0.489421
Fat.Cell...Total.Spot.Area...Mean.per.Well	correlated	-1.23468	-0.792764	-0.630818	-0.587008
Fat.Cell...Total.Spot.Area...StdDev.per.Well	correlated	-1.05543	-0.867297	-0.462036	-0.388199
Fat.Cell...Total.Spot.Area..2....Mean.per.Well	correlated	-1.24444	-0.698593	-0.648915	-0.621455
Fat.Cell...Total.Spot.Area..2....StdDev.per.Well	correlated	-1.31872	-0.819801	-0.405999	-0.307326
Spots...Corrected.Spot..Intensity...Mean.per.Well	correlated	-0.44808	0.251693	0.0871343	0.308783
Spots...Corrected.Spot..Intensity...StdDev.per.Well	correlated	0.412575	0.874758	0.437563	0.733728
Spots...Intensity.Spot.Alexa.488.Mean...Mean.per.Well	correlated	-0.613515	-0.137418	-0.110376	0.108452
Spots...Intensity.Spot.Alexa.488.Mean...StdDev.per.Well	correlated	0.186886	1.11174	0.381817	0.615858
Spots...Intensity.Spot.Alexa.488.Sum...Mean.per.Well	correlated	-0.335164	0.706804	-0.212319	0.0168296
Spots...Intensity.Spot.Alexa.488.Sum...StdDev.per.Well	correlated	1.62196	2.823	0.284553	0.508207
Spots...Number.of.Objects	correlated	-1.0097	-0.193845	-0.119017	-0.352535
Spots...Region.Intensity...Mean.per.Well	correlated	-0.702284	-0.0262979	-0.23871	-0.0162087
Spots...Region.Intensity...StdDev.per.Well	correlated	-0.124653	0.591624	0.244058	0.509527
Spots...Relative.Spot..Intensity...Mean.per.Well	correlated	0.662235	1.4147	0.643805	0.514247
Spots...Relative.Spot..Intensity...StdDev.per.Well	correlated	1.55777	1.944	0.903124	0.73955
Spots...Spot.Area..px.....Max.per.Well	correlated	1.97764	3.3403	-0.0053643	0.364052
Spots...Spot.Area..px.....Mean.per.Well	correlated	-0.0523398	0.602133	-0.0389992	-0.0433065
Spots...Spot.Area..px.....Sum.per.Well	correlated	-1.02589	-0.125529	-0.300182	-0.480791
Spots...Spot.Background.Intensity...Mean.per.Well	correlated	-0.633115	-0.181511	-0.144036	0.0863733
Spots...Spot.Background.Intensity...StdDev.per.Well	correlated	0.137661	1.1446	0.339318	0.582107
Spots...Spot.Contrast...Mean.per.Well	correlated	1.10239	1.70181	0.750915	0.546452
Spots...Spot.Contrast...StdDev.per.Well	correlated	1.77133	2.08543	0.996079	0.916504
Spots...Spots.Selected...Mean.per.Well	correlated	-0.484991	-0.0672294	0.0171953	-0.0339897
Spots...Spots.Selected...Sum.per.Well	correlated	-1.10863	-0.462534	-0.347284	-0.521654
Spots...Uncorrected.Spot..Peak.Intensity...Mean.per.Well	correlated	-0.58708	-0.0451696	-0.0787796	0.148008
Spots...Uncorrected.Spot..Peak.Intensity...StdDev.per.Well	correlated	0.282565	1.14118	0.384688	0.670166
Spots.from.BF...Corrected.Spot..Intensity...StdDev.per.Well	correlated	0.0301714	0.133775	0.131851	0.163683
Spots.from.BF...Number.of.Objects	correlated	-1.16049	-0.534153	-0.49361	-0.678349
Spots.from.BF...Region.Intensity...Mean.per.Well	correlated	-0.336893	-0.172795	-0.0758607	0.980232
Spots.from.BF...Relative.Spot..Intensity...Mean.per.Well	correlated	-0.694314	-0.535389	0.225117	0.10721
Spots.from.BF...Relative.Spot..Intensity...StdDev.per.Well	correlated	-0.0284682	0.0518043	0.30428	-0.0583092
Spots.from.BF...Spot.Area..px.....Median.per.Well	correlated	-0.108293	-0.108293	-0.355271	-0.355271
Spots.from.BF...Spot.Contrast...Mean.per.Well	correlated	-0.678006	-0.463978	0.235993	0.13156
Spots.from.BF...Uncorrected.Spot..Peak.Intensity...StdDev.per.Well	correlated	0.0419662	0.194196	0.184126	0.127616
Spots.Selected...Corrected.Spot..Intensity...StdDev.per.Well	correlated	1.14623	0.99447	0.39775	0.839186
Spots.Selected...Number.of.Objects	correlated	-1.10863	-0.462534	-0.347284	-0.521654
Spots.Selected...Region.Intensity...Mean.per.Well	correlated	-0.771692	0.0725396	-0.219868	0.081812
Spots.Selected...Region.Intensity...StdDev.per.Well	correlated	0.184081	0.617364	0.371738	0.399645
Spots.Selected...Spot.Area..px.....Median.per.Well	correlated	-0.29955	-0.193262	-0.0869745	-0.29955
Spots.Selected...Spot.Area..px.....Sum.per.Well	correlated	-1.04563	-0.287893	-0.39891	-0.539416
Spots.Selected...Spot.Background.Intensity...StdDev.per.Well	correlated	0.758814	1.32615	0.365866	0.554095
Spots.Selected...Spot.Contrast...Mean.per.Well	correlated	1.78405	1.95297	0.777794	0.586376
Spots.Selected...Spot.Contrast...StdDev.per.Well	correlated	2.19791	2.63406	1.33601	0.992839
cell...Cell.Alexa.488.Haralick.Correlation.2.px...Mean.per.Well	independent_core	0.324722	0.519507	0.15373	0.148535
cell...Cell.Alexa.488.Haralick.Correlation.2.px...StdDev.per.Well	independent_core	-0.274013	-0.105364	-0.0298504	0.125813
cell...Cell.Alexa.488.Haralick.Homogeneity.2.px...Mean.per.Well	independent_core	1.44712	0.934815	0.49168	0.879865
cell...Cell.Alexa.488.Haralick.Homogeneity.2.px...StdDev.per.Well	independent_core	0.512853	0.0777267	0.27991	0.805775
cell...Cell.Alexa.488.SER.Dark.0.px...Mean.per.Well	independent_core	-0.530151	-0.0138134	0.175432	-0.325672
cell...Cell.Alexa.488.SER.Dark.0.px...StdDev.per.Well	independent_core	-0.205533	-0.0270443	0.215315	0.316043
cell...Cell.Alexa.488.SER.Hole.0.px...Mean.per.Well	independent_core	-0.286289	-0.729379	-0.130162	-0.334506
cell...Cell.Alexa.488.SER.Spot.0.px...StdDev.per.Well	independent_core	-0.277373	0.38877	-0.297129	0.0256016
cell...Cell.Alexa.488.SER.Spot.10.px...Mean.per.Well	independent_core	0.616587	0.660974	0.473203	0.0581955
cell...Cell.Alexa.488.SER.Spot.10.px...StdDev.per.Well	independent_core	1.25306	0.889051	0.586867	0.566716
cell...Cell.Alexa.488.SER.Valley.0.px...Mean.per.Well	independent_core	-0.879705	0.32843	0.358922	-0.122119
cell...Cell.Alexa.488.SER.Valley.0.px...StdDev.per.Well	independent_core	-0.041096	0.367565	0.445549	0.880584
cell...Cytoplasm.Axial.Length.Ratio....StdDev.per.Well	independent_core	0.202138	-0.0872202	0.179895	0.399572
cell...Cytoplasm.Axial.Small.Length....Mean.per.Well	independent_core	-0.191553	-0.251116	-0.292781	-0.245642
cell...Cytoplasm.Axial.Small.Length....StdDev.per.Well	independent_core	-0.184309	-0.256582	-0.325187	-0.293959
cell...Cytoplasm.Brightfield.for.fat.SER.Ridge.2.px...StdDev.per.Well	independent_core	-0.862615	-0.41601	0.0590671	-0.187126
cell...Cytoplasm.Brightfield.SER.Hole.2.px...StdDev.per.Well	independent_core	-0.308616	0.0218486	0.213713	0.380865
cell...Cytoplasm.Brightfield.SER.Ridge.2.px...Mean.per.Well	independent_core	-0.890796	0.207667	-0.230321	-0.550731
cell...Cytoplasm.Brightfield.SER.Ridge.2.px...StdDev.per.Well	independent_core	-0.19352	0.162601	-0.00094176	0.242205
cell...Cytoplasm.Brightfield.SER.Valley.2.px...StdDev.per.Well	independent_core	-0.207746	0.349518	-0.197317	-0.23219
cell...Cytoplasm.Profile.1.5....Mean.per.Well	independent_core	-0.572838	-0.314633	-0.579834	-0.598967
cell...Cytoplasm.Profile.2.5....Mean.per.Well	independent_core	0.883371	0.432153	0.184854	0.431799
cell...Cytoplasm.Profile.2.5....StdDev.per.Well	independent_core	-0.448418	0.372244	-0.230671	-0.229147
cell...Cytoplasm.Profile.3.5....Mean.per.Well	independent_core	-0.277403	-0.0996693	0.409327	0.369793
cell...Cytoplasm.Profile.3.5....StdDev.per.Well	independent_core	-0.547322	0.0761381	-0.434224	-0.224185
cell...Cytoplasm.Profile.4.5....Mean.per.Well	independent_core	-0.59432	-0.576031	0.0696425	-0.124997
cell...Cytoplasm.Profile.4.5....StdDev.per.Well	independent_core	-0.473673	0.115032	-0.894923	-0.561662
cell...Cytoplasm.Radial.Relative.Deviation....Mean.per.Well	independent_core	0.207069	0.0369169	0.47401	0.260308
cell...Cytoplasm.Radial.Relative.Deviation....StdDev.per.Well	independent_core	0.255293	0.108045	0.411945	0.391642
cell...Cytoplasm.Symmetry.02....Mean.per.Well	independent_core	0.317749	-0.054309	0.56808	0.292672
cell...Cytoplasm.Symmetry.04....Mean.per.Well	independent_core	0.176917	0.00149388	0.601181	0.259398
cell...Cytoplasm.Symmetry.04....StdDev.per.Well	independent_core	0.211993	-0.0868759	0.542303	0.211389
cell...Cytoplasm.Symmetry.05....Mean.per.Well	independent_core	0.42321	0.432071	0.353479	0.144625
cell...Cytoplasm.Symmetry.05....StdDev.per.Well	independent_core	0.481624	0.244422	0.203294	0.0510312
cell...Cytoplasm.Symmetry.13....Mean.per.Well	independent_core	0.271465	0.509731	-0.262393	-0.201299
cell...Cytoplasm.Symmetry.13....StdDev.per.Well	independent_core	0.283557	0.367201	0.066817	-0.0747894
cell...Cytoplasm.Symmetry.15....StdDev.per.Well	independent_core	0.537416	0.264418	0.372045	0.183867
cell...Cytoplasm.Threshold.Compactness.30.....StdDev.per.Well	independent_core	-0.454871	-0.36237	-0.67077	-0.619456
cell...Cytoplasm.Threshold.Compactness.40.....Mean.per.Well	independent_core	0.91696	0.399704	0.681122	0.817685
cell...Cytoplasm.Threshold.Compactness.50.....StdDev.per.Well	independent_core	-0.479449	-0.384566	-0.0215515	0.0508408
cell...Cytoplasm.Threshold.Compactness.60.....Mean.per.Well	independent_core	1.01352	0.135083	0.155174	0.478596
cell...Cytoplasm.Threshold.Compactness.60.....StdDev.per.Well	independent_core	-0.201219	-0.000227038	0.00826539	0.188378
cell...Fat.Cell...Mean.per.Well	independent_core	0.0278095	0.322712	-0.350007	0.0747901
cell...Intensity.Cell.Alexa.488.CV.......StdDev.per.Well	independent_core	2.01511	1.86493	0.467964	1.25966
cell...Intensity.Nucleus.DAPI.Mean..2....Mean.per.Well	independent_core	-0.233575	-0.154335	-0.133894	-0.142455
cell...Nucleus.Area..Âµm.....StdDev.per.Well	independent_core	-0.034989	-0.0251927	-0.0591963	-0.0570434
cell...Nucleus.Roundness...StdDev.per.Well	independent_core	0.695699	1.08272	-0.359315	-0.153703
cell...Number.of.Objects	independent_core	-0.590621	0.647501	0.186908	0.04325
cell...Number.of.Spots...Mean.per.Well	independent_core	-0.727982	-0.541954	-0.3202	-0.312349
cell...Number.of.Spots...StdDev.per.Well	independent_core	-0.583142	-0.628272	-0.31565	-0.25702
cell...Number.of.Spots.per.Area.of.Cell..2....Mean.per.Well	independent_core	-1.17799	-0.558508	-0.667383	-0.720052
cell...Relative.Spot.Intensity...StdDev.per.Well	independent_core	2.72814	2.76373	1.2391	0.985169
cell...Relative.Spot.Intensity..2....StdDev.per.Well	independent_core	0.0659199	0.0338529	0.341254	0.0911175
cell...Spots.Alexa.488.SER.Edge.2.px...StdDev.per.Well	independent_core	1.02899	0.923304	0.677086	1.47396
cell...Spots.Alexa.488.SER.Hole.2.px...Mean.per.Well	independent_core	-1.17882	-0.715055	-0.5052	-0.424354
cell...Spots.Alexa.488.SER.Hole.2.px...StdDev.per.Well	independent_core	-0.566753	-0.0333035	0.269379	0.189105
cell...Spots.Alexa.488.SER.Spot.2.px...StdDev.per.Well	independent_core	1.52994	2.39865	1.20301	0.938383
cell...Spots.Alexa.488.SER.Valley.2.px...StdDev.per.Well	independent_core	1.04267	1.20454	0.672686	0.925559
cell...Spots.Area..Âµm.....Median.per.Well	independent_core	-0.82417	-0.520953	-0.569586	-0.599016
cell...Spots.Area..Âµm.....Min.per.Well	independent_core	-0.180706	-0.112669	-0.127477	-0.139242
cell...Spots.Area..Âµm.....StdDev.per.Well	independent_core	-0.932204	-0.765632	-0.441315	-0.289172
cell...Spots.Roundness...Mean.per.Well	independent_core	0.688929	0.171778	0.0499731	0.132172
cell...Spots.Roundness...StdDev.per.Well	independent_core	0.366695	-0.150424	-0.237344	0.121398
Fat.Cell...Cell.Alexa.488.Haralick.Contrast.2.px...StdDev.per.Well	independent_core	1.7277	1.99207	1.33101	1.26971
Fat.Cell...Cell.Alexa.488.Haralick.Correlation.2.px...StdDev.per.Well	independent_core	0.132429	-0.056415	-0.228216	0.310751
Fat.Cell...Cell.Alexa.488.Haralick.Homogeneity.2.px...StdDev.per.Well	independent_core	0.832453	0.455258	0.644501	1.03506
Fat.Cell...Cell.Alexa.488.SER.Bright.10.px...StdDev.per.Well	independent_core	0.970843	0.386106	0.924481	1.22436
Fat.Cell...Cell.Alexa.488.SER.Dark.0.px...Mean.per.Well	independent_core	-0.446566	-0.00301605	0.530986	-0.0261963
Fat.Cell...Cell.Alexa.488.SER.Hole.0.px...StdDev.per.Well	independent_core	0.0315376	0.414405	0.011071	0.0150335
Fat.Cell...Cell.Alexa.488.SER.Hole.10.px...StdDev.per.Well	independent_core	-0.530277	0.418485	0.0901032	0.400691
Fat.Cell...Cell.Alexa.488.SER.Saddle.0.px...StdDev.per.Well	independent_core	0.19153	0.723602	0.463963	0.823058
Fat.Cell...Cytoplasm.Brightfield.for.fat.SER.Ridge.2.px...StdDev.per.Well	independent_core	-0.549932	-0.285463	0.390306	0.316671
Fat.Cell...Cytoplasm.Brightfield.SER.Edge.2.px...StdDev.per.Well	independent_core	0.322866	0.578961	0.176759	0.333976
Fat.Cell...Cytoplasm.Brightfield.SER.Hole.2.px...StdDev.per.Well	independent_core	0.0224244	0.0297914	0.43397	0.986137
Fat.Cell...Cytoplasm.Brightfield.SER.Ridge.2.px...StdDev.per.Well	independent_core	0.480388	0.411323	0.582193	0.914905
Fat.Cell...Cytoplasm.Profile.1.5....StdDev.per.Well	independent_core	-0.784383	-0.524071	-0.412594	-0.163115
Fat.Cell...Cytoplasm.Profile.2.5....StdDev.per.Well	independent_core	-0.0816943	0.577154	-0.0743698	0.0680364
Fat.Cell...Cytoplasm.Profile.3.5....Mean.per.Well	independent_core	-0.380534	-0.243841	0.404926	0.221796
Fat.Cell...Cytoplasm.Profile.3.5....StdDev.per.Well	independent_core	-0.721735	-0.0786039	-0.450735	-0.0951459
Fat.Cell...Cytoplasm.Profile.4.5....StdDev.per.Well	independent_core	-0.316981	0.238483	-0.777432	-0.537574
Fat.Cell...Cytoplasm.Radial.Mean....StdDev.per.Well	independent_core	0.0758453	-0.16956	-0.262409	-0.0827461
Fat.Cell...Cytoplasm.Radial.Relative.Deviation....Mean.per.Well	independent_core	0.310325	-0.0953399	0.627973	0.0436573
Fat.Cell...Cytoplasm.Radial.Relative.Deviation....StdDev.per.Well	independent_core	0.690207	0.337963	0.724362	0.571323
Fat.Cell...Cytoplasm.Symmetry.02....Mean.per.Well	independent_core	0.295099	0.00757046	0.75379	0.333881
Fat.Cell...Cytoplasm.Symmetry.02....StdDev.per.Well	independent_core	0.433671	0.111148	0.440803	0.292233
Fat.Cell...Cytoplasm.Symmetry.03....Mean.per.Well	independent_core	0.0231623	0.75834	-0.165331	-0.0178967
Fat.Cell...Cytoplasm.Symmetry.04....Mean.per.Well	independent_core	0.264218	0.0946944	0.755296	0.345872
Fat.Cell...Cytoplasm.Symmetry.04....StdDev.per.Well	independent_core	0.498653	-0.0573215	0.844709	0.20741
Fat.Cell...Cytoplasm.Symmetry.13....StdDev.per.Well	independent_core	0.38123	0.47746	0.114889	0.0196504
Fat.Cell...Cytoplasm.Symmetry.15....Mean.per.Well	independent_core	0.564146	0.466667	0.270451	0.2724
Fat.Cell...Cytoplasm.Symmetry.15....StdDev.per.Well	independent_core	0.804128	0.335772	0.455718	0.286759
Fat.Cell...Cytoplasm.Threshold.Compactness.30.....StdDev.per.Well	independent_core	-0.682831	-0.652941	-0.964868	-1.09666
Fat.Cell...Cytoplasm.Threshold.Compactness.40.....Mean.per.Well	independent_core	0.945771	0.448622	0.546051	0.692151
Fat.Cell...Cytoplasm.Threshold.Compactness.40.....StdDev.per.Well	independent_core	-0.938264	-0.648218	-0.164789	-0.148475
Fat.Cell...Cytoplasm.Threshold.Compactness.50.....StdDev.per.Well	independent_core	0.0830085	-0.158191	0.0846498	0.716795
Fat.Cell...Cytoplasm.Threshold.Compactness.60.....Mean.per.Well	independent_core	1.1051	0.0907362	0.0890728	0.3258
Fat.Cell...Cytoplasm.Threshold.Compactness.60.....StdDev.per.Well	independent_core	0.350109	0.13366	-0.184022	0.426822
Fat.Cell...Intensity.Cell.Alexa.488.Sum...Mean.per.Well	independent_core	-0.68328	-0.238562	-0.594773	-0.345221
Fat.Cell...Intensity.Nucleus.DAPI.Mean..2....Mean.per.Well	independent_core	-0.22847	-0.0863002	-0.056907	-0.0610927
Fat.Cell...Nucleus.Roundness...Mean.per.Well	independent_core	-0.421061	-0.495575	0.400656	0.370751
Fat.Cell...Nucleus.Roundness...StdDev.per.Well	independent_core	0.730127	1.33131	-0.317536	-0.370362
Fat.Cell...Number.of.Spots...Mean.per.Well	independent_core	-0.748204	-0.672724	-0.381048	-0.336014
Fat.Cell...Number.of.Spots...StdDev.per.Well	independent_core	-0.621061	-0.712972	-0.4718	-0.305308
Fat.Cell...Number.of.Spots.per.Area.of.Cell..2....Mean.per.Well	independent_core	-1.24444	-0.698593	-0.648915	-0.621455
Fat.Cell...Number.of.Spots.per.Area.of.Cell..2....StdDev.per.Well	independent_core	-1.31872	-0.819801	-0.405999	-0.307326
Fat.Cell...Relative.Spot.Intensity..2....Mean.per.Well	independent_core	-0.658636	-0.324295	-0.0760718	-0.203212
Fat.Cell...Relative.Spot.Intensity..2....StdDev.per.Well	independent_core	0.312104	0.00762381	0.0763459	0.262111
Fat.Cell...Spots.Alexa.488.SER.Edge.2.px...StdDev.per.Well	independent_core	0.909272	0.640048	0.428108	1.23544
Fat.Cell...Spots.Alexa.488.SER.Hole.2.px...StdDev.per.Well	independent_core	-0.278925	0.332756	0.567209	0.561598
Fat.Cell...Spots.Alexa.488.SER.Spot.2.px...StdDev.per.Well	independent_core	1.58247	2.73374	1.10055	0.967666
Fat.Cell...Spots.Area..Âµm.....Max.per.Well	independent_core	-0.508645	-0.230972	-0.26384	-0.311316
Fat.Cell...Spots.Area..Âµm.....Median.per.Well	independent_core	-1.23428	-0.81181	-0.792957	-0.72547
Fat.Cell...Spots.Area..Âµm.....Min.per.Well	independent_core	-0.33723	-0.356645	-0.189836	-0.215119
Fat.Cell...Spots.Area..Âµm.....StdDev.per.Well	independent_core	-1.04968	-0.871679	-0.456734	-0.381116
Fat.Cell...Spots.Roundness...Mean.per.Well	independent_core	1.69311	1.40137	0.633411	0.347332
Fat.Cell...Spots.Roundness...StdDev.per.Well	independent_core	1.60042	1.18835	0.0862446	0.342897
Spots...Spot.Area..px.....Median.per.Well	independent_core	-0.343169	-0.171038	-0.171038	-0.171038
Spots...Spot.Area..px.....Min.per.Well	independent_core	-0.132045	-0.132045	-0.132045	-0.132045
Spots...Spot.Area..px.....StdDev.per.Well	independent_core	1.4427	2.42446	0.0233693	0.0061871
Spots...Spot.To.Region.Intensity...Mean.per.Well	independent_core	2.00185	1.70686	0.687916	0.527788
Spots...Spot.To.Region.Intensity...StdDev.per.Well	independent_core	4.13784	3.55967	0.788543	0.752198
Spots...Spots.Selected...Max.per.Well	independent_core	0.316136	0.316136	0.316136	0.316136
Spots...Spots.Selected...Median.per.Well	independent_core	-0.701949	0.519712	0.519712	0.519712
Spots...Spots.Selected...Min.per.Well	independent_core	NA	NA	NA	NA
Spots...Spots.Selected...StdDev.per.Well	independent_core	0.744368	0.861649	0.781981	0.831685
Spots.from.BF...Corrected.Spot..Intensity...Mean.per.Well	independent_core	-0.602726	-0.367789	0.119891	0.549062
Spots.from.BF...Region.Intensity...StdDev.per.Well	independent_core	-0.178007	-0.0300679	-0.0143113	0.158842
Spots.from.BF...Spot.Area..px.....Max.per.Well	independent_core	0.324695	1.71105	-0.202856	-0.0924381
Spots.from.BF...Spot.Area..px.....Mean.per.Well	independent_core	0.239827	0.235505	-0.426157	-0.431669
Spots.from.BF...Spot.Area..px.....Min.per.Well	independent_core	-0.00902175	-0.176929	-0.176929	-0.260883
Spots.from.BF...Spot.Area..px.....StdDev.per.Well	independent_core	0.927884	1.2509	-0.36502	-0.317598
Spots.from.BF...Spot.Area..px.....Sum.per.Well	independent_core	-1.12713	-0.399871	-0.530851	-0.675745
Spots.from.BF...Spot.Background.Intensity...Mean.per.Well	independent_core	-0.240195	-0.0260549	-0.0803678	0.986681
Spots.from.BF...Spot.Background.Intensity...StdDev.per.Well	independent_core	0.621197	1.1651	-0.00718765	-0.03519
Spots.from.BF...Spot.Contrast...StdDev.per.Well	independent_core	0.117315	0.0392262	0.312989	-0.126541
Spots.from.BF...Spot.To.Region.Intensity...Mean.per.Well	independent_core	-0.330709	0.23743	-0.255996	-0.428231
Spots.from.BF...Spot.To.Region.Intensity...StdDev.per.Well	independent_core	0.823037	1.33219	-0.0658671	-0.418645
Spots.from.BF...Uncorrected.Spot..Peak.Intensity...Mean.per.Well	independent_core	-0.584615	-0.423977	0.165388	0.96417
Spots.Selected...Corrected.Spot..Intensity...Mean.per.Well	independent_core	0.0214567	0.566788	0.301313	0.658451
Spots.Selected...Intensity.Spot.Alexa.488.Sum...StdDev.per.Well	independent_core	2.85295	3.47422	0.161703	0.568532
Spots.Selected...Relative.Spot..Intensity...Mean.per.Well	independent_core	1.31169	1.81548	0.668345	0.437418
Spots.Selected...Relative.Spot..Intensity...StdDev.per.Well	independent_core	2.57854	3.06694	1.1177	0.854915
Spots.Selected...Spot.Area..px.....Max.per.Well	independent_core	2.65214	3.85256	-0.227141	0.204325
Spots.Selected...Spot.Area..px.....Mean.per.Well	independent_core	0.309558	0.696489	-0.131526	-0.20843
Spots.Selected...Spot.Area..px.....Min.per.Well	independent_core	-0.0577491	-0.0577491	-0.159545	-0.159545
Spots.Selected...Spot.Area..px.....StdDev.per.Well	independent_core	3.38038	4.73	-0.151188	0.0725559
Spots.Selected...Spot.To.Region.Intensity...Mean.per.Well	independent_core	1.03384	0.756764	0.205484	0.0757844
Spots.Selected...Spot.To.Region.Intensity...StdDev.per.Well	independent_core	4.14787	3.04678	0.585231	0.545228
cell...Cell.Alexa.488.SER.Bright.0.px...StdDev.per.Well	non-reproducible	NA	NA	NA	NA
cell...Cell.Alexa.488.SER.Hole.0.px...StdDev.per.Well	non-reproducible	NA	NA	NA	NA
cell...Cytoplasm.Symmetry.03....Mean.per.Well	non-reproducible	NA	NA	NA	NA
cell...Cytoplasm.Symmetry.03....StdDev.per.Well	non-reproducible	NA	NA	NA	NA
cell...Cytoplasm.Threshold.Compactness.30.....Mean.per.Well	non-reproducible	NA	NA	NA	NA
cell...Cytoplasm.Threshold.Compactness.40.....StdDev.per.Well	non-reproducible	NA	NA	NA	NA
cell...Fat.Cell...StdDev.per.Well	non-reproducible	NA	NA	NA	NA
cell...Intensity.Cell.Alexa.488.Sum...Mean.per.Well	non-reproducible	NA	NA	NA	NA
cell...Intensity.Cell.Alexa.488.Sum...StdDev.per.Well	non-reproducible	NA	NA	NA	NA
cell...Intensity.Nucleus.DAPI.Maximum...StdDev.per.Well	non-reproducible	NA	NA	NA	NA
cell...Intensity.Nucleus.DAPI.Mean...StdDev.per.Well	non-reproducible	NA	NA	NA	NA
cell...Intensity.Nucleus.DAPI.Mean..2....StdDev.per.Well	non-reproducible	NA	NA	NA	NA
cell...Intensity.Nucleus.DAPI.Sum...Mean.per.Well	non-reproducible	NA	NA	NA	NA
cell...Intensity.Nucleus.DAPI.Sum...StdDev.per.Well	non-reproducible	NA	NA	NA	NA
Fat.Cell...Cytoplasm.Symmetry.13....Mean.per.Well	non-reproducible	NA	NA	NA	NA
Fat.Cell...Cytoplasm.Threshold.Compactness.30.....Mean.per.Well	non-reproducible	NA	NA	NA	NA
Fat.Cell...Intensity.Cell.Alexa.488.Sum...StdDev.per.Well	non-reproducible	NA	NA	NA	NA
Fat.Cell...Intensity.Nucleus.DAPI.Maximum...StdDev.per.Well	non-reproducible	NA	NA	NA	NA
Fat.Cell...Intensity.Nucleus.DAPI.Mean...StdDev.per.Well	non-reproducible	NA	NA	NA	NA
Fat.Cell...Intensity.Nucleus.DAPI.Mean..2....StdDev.per.Well	non-reproducible	NA	NA	NA	NA
Fat.Cell...Intensity.Nucleus.DAPI.Sum...Mean.per.Well	non-reproducible	NA	NA	NA	NA
Fat.Cell...Intensity.Nucleus.DAPI.Sum...StdDev.per.Well	non-reproducible	NA	NA	NA	NA
Spots.Selected...Intensity.Spot.Alexa.488.Mean...Mean.per.Well	non-reproducible	NA	NA	NA	NA
Spots.Selected...Intensity.Spot.Alexa.488.Mean...StdDev.per.Well	non-reproducible	NA	NA	NA	NA
Spots.Selected...Intensity.Spot.Alexa.488.Sum...Mean.per.Well	non-reproducible	NA	NA	NA	NA
Spots.Selected...Spot.Background.Intensity...Mean.per.Well	non-reproducible	NA	NA	NA	NA
Spots.Selected...Uncorrected.Spot..Peak.Intensity...Mean.per.Well	non-reproducible	NA	NA	NA	NA
Spots.Selected...Uncorrected.Spot..Peak.Intensity...StdDev.per.Well	non-reproducible	NA	NA	NA	NA

## Sheet: RawMorphologicFeatureData
https://drive.google.com/file/d/12rAasIVEfE49ZXUctVY435qJ4oFBpdNk/view?usp=sharing
